# Supplementary material for: Insights to the Structural Basis for the Stereospecificity of the Escherichia coli Phytase, AppA
Source: Int J Mol Sci. 2022 Jun 6;23(11):6346. doi: 10.3390/ijms23116346 (PMC9181005; doi:10.3390/ijms23116346)
Supplement: Supplementary file 1 [file ijms-23-06346-s001.zip]

Archive with 1 entries (1 files):
- ijms-1744367-supplementary-EDITED-220606.pdf
